# Supplementary material for: Impaired speech perception in noise with a normal audiogram: No evidence for cochlear synaptopathy and no relation to lifetime noise exposure
Source: Hear Res. 2018 Jul;364:142–51. doi: 10.1016/j.heares.2018.03.008 (PMC5993872; doi:10.1016/j.heares.2018.03.008)
Supplement: Data Profile [file mmc1.xml]

<?xml version="1.0" encoding="UTF-8" standalone="no"?><data:data><datasets><author>hannahguest@gmail.com</author><type>0</type><dataset><value>1</value><reason>Data will be made available on request</reason><comments/></dataset></datasets></data:data>
